# Supplementary material for: Erythritol as a Saccharide Multifunctional Electrolyte Additive for Highly Reversible Zinc Anode
Source: Nanomaterials (Basel). 2024 Apr 8;14(7):644. doi: 10.3390/nano14070644 (PMC11013137; doi:10.3390/nano14070644)
Supplement: Supplementary file 1 [file nanomaterials-14-00644-s001.zip]

Archive with 1 entries (1 files):
- nanomaterials-2923404-supplementary.pdf
